# Supplementary material for: Effect of Flowering Shading on Grain Yield and Quality of Durum Wheat in a Mediterranean Environment
Source: Plants (Basel). 2024 Dec 29;14(1):76. doi: 10.3390/plants14010076 (PMC11722777; doi:10.3390/plants14010076)
Supplement: Supplementary file 1 [file plants-14-00076-s001.zip]

Archive with 1 entries (1 files):
- plants-3386955-supplementary.pdf
